# Supplementary material for: Selective Formation of Intramolecular Hydrogen-Bonding Palladium(II) Complexes with Nucleosides Using Unsymmetrical Tridentate Ligands
Source: Molecules. 2022 Mar 24;27(7):2098. doi: 10.3390/molecules27072098 (PMC9000330; doi:10.3390/molecules27072098)
Supplement: Supplementary file 1 [file molecules-27-02098-s001.zip]

Archive with 1 entries (1 files):
- molecules-1633525-supplementary.pdf
